# Supplementary material for: GRP75 Modulates Endoplasmic Reticulum–Mitochondria Coupling and Accelerates Ca2+-Dependent Endothelial Cell Apoptosis in Diabetic Retinopathy
Source: Biomolecules. 2022 Nov 29;12(12):1778. doi: 10.3390/biom12121778 (PMC9776029; doi:10.3390/biom12121778)
Supplement: Supplementary file 1 [file biomolecules-12-01778-s001.zip]

Archive with 1 entries (1 files):
- biomolecules-1985720-SI.pdf
